# Supplementary material for: Irisin—A Pancreatic Islet Hormone
Source: Biomedicines. 2022 Jan 25;10(2):258. doi: 10.3390/biomedicines10020258 (PMC8869325; doi:10.3390/biomedicines10020258)
Supplement: Supplementary file 1 [file biomedicines-10-00258-s001.zip]

Archive with 1 entries (1 files):
- biomedicines-1505449-SI.pdf
